# Supplementary material for: Gene Expression and Chondrogenic Potential of Cartilage Cells: Osteoarthritis Grade Differences
Source: Int J Mol Sci. 2022 Sep 13;23(18):10610. doi: 10.3390/ijms231810610 (PMC9504485; doi:10.3390/ijms231810610)
Supplement: Supplementary file 1 [file ijms-23-10610-s001.zip]

Archive with 1 entries (1 files):
- ijms-1869036-supplementary.pdf
